# Supplementary material for: Steroid Use for Established Bronchopulmonary Dysplasia: A Systematic Review and Meta-Analysis
Source: Children (Basel). 2025 Sep 16;12(9):1238. doi: 10.3390/children12091238 (PMC12468976; doi:10.3390/children12091238)
Supplement: Supplementary file 1 [file children-12-01238-s001.zip]

Archive with 1 entries (1 files):
- children-3833367-supplementary.pdf
